# Supplementary material for: Health and Body Conditions of Riding School Horses Housed in Groups or Kept in Conventional Tie-Stall/Box Housing
Source: Animals (Basel). 2019 Feb 26;9(3):73. doi: 10.3390/ani9030073 (PMC6466050; doi:10.3390/ani9030073)
Supplement: Supplementary file 1 [file animals-09-00073-s001.zip]

Archive with 1 entries (1 files):
- animals-421642-supplementary.xlsx
