# Supplementary material for: Health and Body Conditions of Riding School Horses Housed in Groups or Kept in Conventional Tie-Stall/Box Housing
Source: Animals (Basel). 2019 Feb 26;9(3):73. doi: 10.3390/ani9030073 (PMC6466050; doi:10.3390/ani9030073)
Supplement: Supplementary file 1 [file animals-09-00073-s001.zip › animals-421642-supplementary.xlsx]

## Sheet: S1 Clincial examinations per RS
System	Number of horses	general status	comments	impresson	comment	rug	comment	thermal comfort	kommentar	cleanliness	kommentar	skin status	comment	hoof status	comments	Legs	kommentar	equipment injuries	comment	commissures	comment	Eyes	commentar	Heartrate	comment	breathing	comment	wounds	comment	mane o tail	comment	feaces	fur coat shininess	comment	mouth teeth	comment	lameness check
group	10					0						1	folliculitis
tie-stall/box	10					8 out of 8						1	sacoid					2	girth			2	scar on cornea
group	10					4 out of 15						5	folliculitis					4	girth, saddle position			1	running
tie-stall/box	10					1 out of 13																						2	throat latch, fetlock & heel bulb				1	tail
group	10					5 out of 16						1	folliculitis																						1	teeth
tie-stall/box	10					15 out of 15						1	folliculitis					2	girth			1	running					5	mouth, eye, two kick injuries
group	10	1	hängig, uttorkad			1	broken	1	sweating			6	rash, 5 mud fever			2	overbone	3	rug, saddle position									3	heel bulb								2	front, back
tie-stall/box						7 out of 12						3	mud fever, sarcoid	10	odd hoof care			1	saddle position									1
group	10					4 out of 21	broken					5	folliculitis, mud fever, lump, sarcoid	1	hoof cracks	2	swollen					1	pus	4		1				1	scratched off		1	bitten, dull			1	front
tie-stall/box	10			2	aggressive, fearful	0				9	both legs and body	3						1	saddle position	5	sharp edges in all			1									1	bit bittten, dull
group	10					0						2							rug	1	bit sharp, one smells a bit	2	bit running	2													1	un-rythmical
tie-stall/box	10	hypermotility in stomach in 2				5 out of 8						2	mud fever, slight skin infection					3	2 rug, 1 girth	1		1						4	kick injuries, trampled by spikes, bite wound						5	tartar, wolf teeth etc
group	10	hypermotility in stomach				0						1	folliculitis	4	bad shoing							1	opacity	3											2	needs check up
tie-stall/box	10	hypermotility in stomach		4	aggressive, fearful	2 out of 15	broke, fur wear			6	legs, one dirty tail due to diarrhoea	6	folliculitis, mud fever, sarcoid					9	girth	2	chafe			2		1		1	spikes wound			1			1	pressure sensitive
group	8					2 out of 8																		5				4	caused by concentrate automatic feeder
tie-stall/box	10	hypermotility in stomach		2	stressed	7 out of 8						6	hoof scabies, folliculitis, rash					1	girth	1	chafe			6				2	one kick injury, one klipping injury						1	tartar

## Sheet: S2 Prop of horses in clin ex
Riding school	System	Total number of horses	number examined	part of horses examined	% examined
7	1	14	10	0.714286	71.4286
1	1	20	10	0.5	50
3	1	24	10	0.416667	41.6667
5	1	23	10	0.434783	43.4783
9	1	34	10	0.294118	29.4118		Group housing =1
11	1	23	10	0.434783	43.4783		Box/ tiestall =2
14	1	17	10	0.588235	58.8235
16	1	8	8	1	100
8	2	17	10	0.588235	58.8235
4	2	13	10	0.769231	76.9231
6	2	33	10	0.30303	30.303
2	2	27	10	0.37037	37.037
15	2	20	10	0.5	50
12	2	26	10	0.384615	38.4615
10	2	21	10	0.47619	47.619
13	2	26	10	0.384615	38.4615

## Sheet: S3 working hours
number of hours work per week	system	week on summer pasture
4	1	3
12	2	4
12	1	1
15	2	4
12	1	1
8	2	*
6	2	10
5	1	8
*	1	*
*	2	5
4	1	0
18	2	4
12	1	5
13	2	3
14	2	4
11	1	5

## Sheet: S4 Self-rep inj & found risks
System	Number of horses	journal (1=yes, 0=no)	Information transfer	comment	euthanasia 6 mo back	unknown wounds	wounds housing	indoors	out doors	bite and kick	lameness	hoof injuries	respiratory problems	skin problems	Others								Ceiling, box door upper bar	narrow aisles	weak bars	Slippery flooring (1=no, 2=somewhat, 3=very)	mud in paddock	sharp hooks	hay nets	can reach rug hanger	can get stuck	tools unprotected	electrics unprotected	fencing risks	rug in paddock	halter in paddock	mold in horse housing	dangerous hooks in horse area
1	20	1	two people, talk	noga med tänder	0	7	2	2	0	3	4	1	0	0									1	1	0	2	0	1	1	0	1	1	0	0	1	0	0	0
2	27	1	fb-grupp		0	3	0	0	0	1	3	6	3	2									1	1	1	2	1	1	1	0	1	1	0	1	1	1	0	0
1	14	0	1 person		0	1	0	0	0	0	1	0	0	1									1	0	1	2	0	1	1	0	1	0	0	0	0	1	0	0
2	17	0	1 person		0	0	0	0	0	0	1	1	1	0									1	1	1	2	1	1	0	0	1	1	0	1	1	1	1	0
1	10	0			1	0	0	0	0	3	3	0	0	0									0	0	0	1	0	1	0	0	0	0	0	1	1	1	0	1
2	33	0			0	0	1	1	0	1	6	1	2	0	1 kissing spines, cheek bone fracture due to bars								1	0	1	1	0	1	0	0	1	0	0	1	1	1	0	1
1	24	0	1 person		0	0	2	0	2	0	0	1	0	3	hay net rope								1	1	1	2	0	1	1	0	1	1	0	1	1	0	0	1
2	13	1			2	6	0	0	0	0	2	2	1	1									1	1	1	3	0	1	0	1	1	1	0	1	1	0	0	1
1	33	0	1 person		0	0	0	0	0	1	1	1	1	5									1	0	1	2	1	0	1	0	0	0	0	0	1	0	0	0
2	21	1	diary, meetings		1	0	0	0	0	0	0	1	0	1									1	0	1	2	1	0	0	0	0	0	0	0	0	0	0	0
2	26	1	diary and text message group		0	2	1	1	0	0	2	1	2	4	went up and over in tie-stall, broke neck								1	1	1	3	0	1	0	0	1	1	0	0	1	0	1	1
1	23	1	diary		0	0	1	0	1	0	1	0	0	1									1	0	0	2	1	0	0	0	0	0	0	1	1	0	0	0
2	26	1	diary though we don't get to see it		1	0	1	0	1	1	1	0	2	0	colds keep coming back								1	1	1	2	1	0	1	0	1	1	1	1	1	0	1	0		Bad ventiliation, dark, messy!
1	17	1	both record keeping and diary		1	0	0	0	0	0	1	1	1	1	some folliculitis								1	0	1	3	0	0	1	0	0	0	0	0	0	1	0	0		Risks in stable, mainly used for care taking, not for housing
2	14	1			1	0	0	0	0	2	2	1	0	3									1	0	0	2	1	0	0	0	0	0	0	1	1	0	0	0
1	9	1			0	1	0	1	0	0	1	2	0	0	see sometimes head injuries - feeding stations?								0	0	0	1	0	0	1	0	1	0	0	0	1	1	0	0
					7	13	6	3	4	9	25	18	13	22
			All injuries are 6 months back

## Sheet: S5 water and time
System	hours outdoors	hours indoors	time without water	water surface 1=surface 2=pressure cup
1	18.5 - 19 h	5	0	1
2	7.5	16.5	7.5	2
1	no reply	no reply	0	1
2	6	18	6	both
1	19	5	0	1
2	8.5	15.5	0	1
2	5.5	18.5	7	2
1	22	2	2	1
0	0	0	0	0
1	18	6	0	1
2	7	17	7	2
1	23	1	0	1
2	5	19	5	1	4 have only cup
1	18	6	0	1
2	6.7	17.5	6	1	some empty buckets
1	7.5	16.5	7.5	2
2	18	6	0	1
